# Supplementary material for: Design, Green Synthesis and Tailoring of Vitamin E TPGS Augmented Niosomal Nano-Carrier of Pyrazolopyrimidines as Potential Anti-Liver and Breast Cancer Agents with Accentuated Oral Bioavailability
Source: Pharmaceuticals (Basel). 2022 Mar 9;15(3):330. doi: 10.3390/ph15030330 (PMC8949375; doi:10.3390/ph15030330)
Supplement: Supplementary file 1 [file pharmaceuticals-15-00330-s001.zip]

Archive with 1 entries (1 files):
- pharmaceuticals-1604664-supplementary.pdf
